# Supplementary material for: Three New Species, New Records, and a Key to Dryops Olivier, 1791 (Coleoptera: Dryopidae) from Brazil
Source: Insects. 2026 Apr 17;17(4):430. doi: 10.3390/insects17040430 (PMC13116749; doi:10.3390/insects17040430)
Supplement: Supplementary file 1 [file insects-17-00430-s001.zip]

Archive with 2 entries (2 files):
- Table S2.xlsx
- Table_S1_Checklist 1.xlsx
