# Supplementary material for: Three New Species, New Records, and a Key to Dryops Olivier, 1791 (Coleoptera: Dryopidae) from Brazil
Source: Insects. 2026 Apr 17;17(4):430. doi: 10.3390/insects17040430 (PMC13116749; doi:10.3390/insects17040430)
Supplement: Supplementary file 1 [file insects-17-00430-s001.zip › Table S2.xlsx]

## Sheet: Página1
ID	individualCount	sex	lifeStage	typeStatus	Preservation	CountNote	institutionCode	collectionCode	DNAtissue	DNAextract	barcode	order	family	genus	subgenus	species	scientificNameAuthorship	scientificName	islandGroup	island	country	stateProvince	municipality	locality	verbatimEventDate	startEventDate	endEventDate	CollectedBy	samplingProtocol	habitat	fieldNumber	LatNS	LatDeg	LatMin	LatSec	LongEW	LongDeg	LongMin	LongSec	maximumElevationInMeters	verbatimCoordinates	decimalLongitude	decimalLatitude	georeferencedBy	georeferenceProtocol	identifiedBy	dateIdentified	associatedReferences	verbatimLabelData
DaIT001	1	male	adult		alcohool		CEIOC	CEIOC 83076				Coleoptera	Dryopidae	Dryops		antonioi	Alexandre, 2023	Dryops antonioi			Brazil	Rio de Janeiro	Itatiaia	Córrego na trilha para a Cachoeira Véu da Noiva	16/XII/2021	12/16/21		Clarkson, B.		Stream		S	22	25	38	W	44	37	7	1179	22 25 38 S 44 37 07 W	-44,618,667	-22,427,361	Alexandre, M.S.L.	GoogleEarth	Alexandre, M.S.L.	2023		Brasil: Rio de Janeiro, Itatiaia, PARNA de Itatiaia, 18.XII.2021, córrego na trilha Ruy Braga, Cachoeira Véu da Noiva, 1179m, 22º 25' 38'' S 44º 37' 07'' W, B. Clarkson col.
DaIT001	1	male	adult	holotype	pinned		CEIOC	CEIOC 83062				Coleoptera	Dryopidae	Dryops		antonioi	Alexandre, 2023	Dryops antonioi			Brazil	Rio de Janeiro	Itatiaia	Córrego na trilha para a Cachoeira Véu da Noiva	18/XII/2021	12/16/21		Clarkson, B.		Stream		S	22	25	38	W	44	37	7	1179	22 25 38 S 44 37 07 W	-44,618,667	-22,427,361	Alexandre, M.S.L.	GoogleEarth	Alexandre, M.S.L.	2023		Brasil: Rio de Janeiro, Itatiaia, Parque Nacional de Itatiaia, córrego na trilha Ruy Braga, Cachoeira Véu da Noiva, 18.XII.2021 22º 25' 38'' S 44º 37' 07'’ W, 1179 m B. Clarkson col.
DaIT002	2	female	adult		alcohool		CEIOC	CEIOC 83077				Coleoptera	Dryopidae	Dryops		antonioi	Alexandre, 2023	Dryops antonioi			Brazil	Rio de Janeiro	Itatiaia	Riacho na trilha para a Cachoeira Poranga	19/XI/2021	11/19/21		Clarkson, B.		Stream		S	22	26	0	W	44	37	0	1062	22 26 00 S 44 37 00 W	-44,616,667	-22,433,333	Alexandre, M.S.L.	GoogleEarth	Alexandre, M.S.L.	2023		Brasil: Rio de Janeiro, Itatiaia, PARNA de Itatiaia, 19.XII.2021, riacho na trilha para Cachoeira Poranga, 1062m, 22º 26' 00'' S 44º 37' 00'' W, B. Clarkson col.
DaIT002	1	female	adult		pinned		CEIOC	CEIOC 83063				Coleoptera	Dryopidae	Dryops		antonioi	Alexandre, 2023	Dryops antonioi			Brazil	Rio de Janeiro	Itatiaia	Riacho na trilha para a Cachoeira Poranga	19/XI/2021	11/19/21		Clarkson, B.		Stream		S	22	26	0	W	44	37	0	1062	22 26 00 S 44 37 00 W	-44,616,667	-22,433,333	Alexandre, M.S.L.	GoogleEarth	Alexandre, M.S.L.	2023		Brasil: Rio de Janeiro, Itatiaia, Parque Nacional de Itatiaia, riacho na trilha para Cachoeira Poranga, 19.XII.2021 22º 26' 00'' S 44º 37' 00'' W 1062 m B. Clarkson col.
DaPI001	1	female	adult		alcohool		CEIOC	CEIOC 83078				Coleoptera	Dryopidae	Dryops		antonioi	Alexandre, 2023	Dryops antonioi			Brazil	Paraná	Piraquara	Mananciais da Serra	20/IX/2019	09/20/19		Clarkson, B.		Leaf litter		S	25	25	47	W	48	58	51	901	25 25 47 S 48 58 51 W	-48,981,000	-25,429,778	Alexandre, M.S.L.	GoogleEarth	Alexandre, M.S.L.	2023		Brasil: Paraná, Piraquara, Parque Estadual Pico do Marumbi, 20.IX.2019, Mananciais da Serra, 901m, 25º 25' 47'' S 48º 58' 51'' W, B. Clarkson col.
DnBA001	8	female	adult		alcohool		CEIOC	CEIOC 83079				Coleoptera	Dryopidae	Dryops		nelsimarae	Alexandre, 2023	Dryops nelsimarae			Brazil	Bahia	Camacan	Ponte sobre o Rio Panelão	05/IV/2023	2023-04-05		Clarkson, B.	Light trap			S	15	25	18.70	W	39	31	43.70	161	15 25 18.70 S 39 31 43.70 W	-39,528,810	-15,421,860	Alexandre, M.S.L.	GoogleEarth	Alexandre, M.S.L.	2023		Brasil: Bahia, Camacan, BA-662, 5.IV.2023, ponte sobre o Rio Panelão, luz, pano branco, 161m, 15º25'18.70''S 39º31'43.70"W, B. Clarkson col.
DnBA001	1	female	adult		pinned		CEIOC	CEIOC 83065				Coleoptera	Dryopidae	Dryops		nelsimarae	Alexandre, 2023	Dryops nelsimarae			Brazil	Bahia	Camacan	Ponte sobre o Rio Panelão	05/IV/2023	2023-04-05		Clarkson, B.	Light trap			S	15	25	18.70	W	39	31	43.70	161	15 25 18.70 S 39 31 43.70 W	-39,528,810	-15,421,860	Alexandre, M.S.L.	GoogleEarth	Alexandre, M.S.L.	2023		Brasil: Bahia, Camacan, BA-662, ponte sobre o Rio Panelão, 5.IV.2023, luz, pano branco, 15º 25' 18.70'' S 39º 31' 43.70" W, 161m, B. Clarkson col.
DnBA002	10	male	adult		alcohool		CEIOC	CEIOC 83080				Coleoptera	Dryopidae	Dryops		nelsimarae	Alexandre, 2023	Dryops nelsimarae			Brazil	Bahia	Camacan	Ponte sobre o Rio Panelão	05/IV/2023	2023-04-05		Clarkson, B.	Light trap			S	15	25	18.70	W	39	31	43.70	161	15 25 18.70 S 39 31 43.70 W	-39,528,810	-15,421,860	Alexandre, M.S.L.	GoogleEarth	Alexandre, M.S.L.	2023		Brasil: Bahia, Camacan, BA-662, 5.IV.2023, ponte sobre o Rio Panelão, luz, pano branco, 161m, 15º25'18.70''S 39º31'43.70"W, B. Clarkson col.
DnBA002	1	male	adult	holotype	pinned		CEIOC	CEIOC 83064				Coleoptera	Dryopidae	Dryops		nelsimarae	Alexandre, 2023	Dryops nelsimarae			Brazil	Bahia	Camacan	Ponte sobre o Rio Panelão	05/IV/2023	2023-04-05		Clarkson, B.	Light trap			S	15	25	18.70	W	39	31	43.70	161	15 25 18.70 S 39 31 43.70 W	-39,528,810	-15,421,860	Alexandre, M.S.L.	GoogleEarth	Alexandre, M.S.L.	2023		Brasil: Bahia, Camacan, BA-662, ponte sobre o Rio Panelão, 5.IV.2023, luz, pano branco, 15º 25' 18.70'' S 39º 31' 43.70" W, 161m, B. Clarkson col.
DnBA003	282	spec.	adult		alcohool		CEIOC	CEIOC 83081				Coleoptera	Dryopidae	Dryops		nelsimarae	Alexandre, 2023	Dryops nelsimarae			Brazil	Bahia	Camacan	Ponte sobre o Rio Panelão	05/IV/2023	2023-04-05		Clarkson, B.	Light trap			S	15	25	18.70	W	39	31	43.70	161	15 25 18.70 S 39 31 43.70 W	-39,528,810	-15,421,860	Alexandre, M.S.L.	GoogleEarth	Alexandre, M.S.L.	2023		Brasil: Bahia, Camacan, BA-662, 5.IV.2023, ponte sobre o Rio Panelão, luz, pano branco, 161m, 15º25'18.70''S 39º31'43.70"W, B. Clarkson col.
DnBA003	10	spec.	adult		pinned		CEIOC	CEIOC 83065				Coleoptera	Dryopidae	Dryops		nelsimarae	Alexandre, 2023	Dryops nelsimarae			Brazil	Bahia	Camacan	Ponte sobre o Rio Panelão	05/IV/2023	2023-04-05		Clarkson, B.	Light trap			S	15	25	18.70	W	39	31	43.70	161	15 25 18.70 S 39 31 43.70 W	-39,528,810	-15,421,860	Alexandre, M.S.L.	GoogleEarth	Alexandre, M.S.L.	2023		Brasil: Bahia, Camacan, BA-662, ponte sobre o Rio Panelão, 5.IV.2023, luz, pano branco, 15º 25' 18.70'' S 39º 31' 43.70" W, 161m, B. Clarkson col.
DnBA003	32	spec.	adult		alcohool		-	-				Coleoptera	Dryopidae	Dryops		nelsimarae	Alexandre, 2023	Dryops nelsimarae			Brazil	Bahia	Camacan	Ponte sobre o Rio Panelão	05/IV/2023	2023-04-05		Clarkson, B.	Light trap			S	15	25	18.70	W	39	31	43.70	161	15 25 18.70 S 39 31 43.70 W	-39,528,810	-15,421,860	Alexandre, M.S.L.	GoogleEarth	Alexandre, M.S.L.	2023		Brasil: Bahia, Camacan, BA-662, 5.IV.2023, ponte sobre o Rio Panelão, luz, pano branco, 161m, 15º25'18.70''S 39º31'43.70"W, B. Clarkson col.
DoIT001	6	male	adult		alcohool		CEIOC	CEIOC 83082				Coleoptera	Dryopidae	Dryops		ovatus	Grouvelle, 1890	Dryops ovatus			Brazil	Rio de Janeiro	Itatiaia	Riacho na trilha para a Cachoeira Poranga	19/XI/2021	11/19/21		Clarkson, B.		Stream		S	22	26	0	W	44	37	0	1062	22 26 00 S 44 37 00 W	-44,616,667	-22,433,333	Alexandre, M.S.L.	GoogleEarth	Alexandre, M.S.L.	2022		Brasil: Rio de Janeiro, Itatiaia, PARNA de Itatiaia, 19.XII.2021, riacho na trilha para Cachoeira Poranga, 1062m, 22º 26' 00'' S 44º 37' 00'' W, B. Clarkson col.
DoIT001	1	male	adult		pinned		CEIOC	CEIOC 83068				Coleoptera	Dryopidae	Dryops		ovatus	Grouvelle, 1890	Dryops ovatus			Brazil	Rio de Janeiro	Itatiaia	Riacho na trilha para a Cachoeira Poranga	19/XI/2021	11/19/21		Clarkson, B.		Stream		S	22	26	0	W	44	37	0	1062	22 26 00 S 44 37 00 W	-44,616,667	-22,433,333	Alexandre, M.S.L.	GoogleEarth	Alexandre, M.S.L.	2022		Brasil: Rio de Janeiro, Itatiaia, Parque Nacional de Itatiaia,riacho na trilha para Cachoeira Poranga 19.XII.2021 22º 26' 00'' S 44º 37' 00'' W 1062m B. Clarkson col.
DoIT002	1	female	adult		pinned		CEIOC	CEIOC 83069				Coleoptera	Dryopidae	Dryops		ovatus	Grouvelle, 1890	Dryops ovatus			Brazil	Rio de Janeiro	Itatiaia	Riacho na trilha para a Cachoeira Poranga	19/XI/2021	11/19/21		Clarkson, B.		Stream		S	22	26	0	W	44	37	0	1062	22 26 00 S 44 37 00 W	-44,616,667	-22,433,333	Alexandre, M.S.L.	GoogleEarth	Alexandre, M.S.L.	2022		Brasil: Rio de Janeiro, Itatiaia, Parque Nacional de Itatiaia,riacho na trilha para Cachoeira Poranga 19.XII.2021 22º 26' 00'' S 44º 37' 00'' W 1062m B. Clarkson col.
DoIT003	3	spec.	adult		alcohool		CEIOC	CEIOC 83083				Coleoptera	Dryopidae	Dryops		ovatus	Grouvelle, 1890	Dryops ovatus			Brazil	Rio de Janeiro	Itatiaia	Riacho na trilha para a Cachoeira Poranga	19/XI/2021	11/19/21		Clarkson, B.		Stream		S	22	26	0	W	44	37	0	1062	22 26 00 S 44 37 00 W	-44,616,667	-22,433,333	Alexandre, M.S.L.	GoogleEarth	Alexandre, M.S.L.	2022		Brasil: Rio de Janeiro, Itatiaia, PARNA de Itatiaia, 19.XII.2021, riacho na trilha para Cachoeira Poranga, 1062m, 22º 26' 00'' S 44º 37' 00'' W, B. Clarkson col.
DsIT001	3	male	adult		alcohool		CEIOC	CEIOC 83084				Coleoptera	Dryopidae	Dryops		simoneae	Alexandre, 2023	Dryops simoneae			Brazil	Rio de Janeiro	Itatiaia	Riacho na Trilha Vinícius de Moraes	18/XI/2021	11/18/21		Alexandre, M.S.L.; Clarkson, B.		Stream		S	22	27	22	W	44	36	26	795	22 27 22 S 44 36 26 W	-44,607,444	-22,456,250	Alexandre, M.S.L.	GoogleEarth	Alexandre, M.S.L.	2023		Brasil: Rio de Janeiro, Itatiaia, PARNA de Itatiaia, 18.XI.2021, riacho na trilha Vinícius de Moraes, 795m, 22º 27' 22'' S 44º 36' 26'' W, B. Clarkson, M.S.L. Alexandre col.
DsIT001	1	male	adult	holotype	pinned		CEIOC	CEIOC 83066				Coleoptera	Dryopidae	Dryops		simoneae	Alexandre, 2023	Dryops simoneae			Brazil	Rio de Janeiro	Itatiaia	Riacho na Trilha Vinícius de Moraes	18/XI/2021	11/18/21		Alexandre, M.S.L.; Clarkson, B.		Stream		S	22	27	22	W	44	36	26	795	22 27 22 S 44 36 26 W	-44,607,444	-22,456,250	Alexandre, M.S.L.	GoogleEarth	Alexandre, M.S.L.	2023		Brasil: Rio de Janeiro, Itatiaia, Parque Nacional de Itatiaia, riacho na trilha Vinícius de Moraes 18.XI.2021 22º 27' 22'' S 44º 36' 26'' W 795 m B. Clarkson, M.S.L. Alexandre col.
DsIT002	1	female	adult		alcohool		CEIOC	CEIOC 83085				Coleoptera	Dryopidae	Dryops		simoneae	Alexandre, 2023	Dryops simoneae			Brazil	Rio de Janeiro	Itatiaia	Riacho na Trilha Vinícius de Moraes	18/XI/2021	11/18/21		Alexandre, M.S.L.; Clarkson, B.		Stream		S	22	27	22	W	44	36	26	795	22 27 22 S 44 36 26 W	-44,607,444	-22,456,250	Alexandre, M.S.L.	GoogleEarth	Alexandre, M.S.L.	2023		Brasil: Rio de Janeiro, Itatiaia, PARNA de Itatiaia, 18.XI.2021, riacho na trilha Vinícius de Moraes, 795m, 22º 27' 22'' S 44º 36' 26'' W, B. Clarkson, M.S.L. Alexandre col.
DsIT002	1	female	adult		pinned		CEIOC	CEIOC 83067				Coleoptera	Dryopidae	Dryops		simoneae	Alexandre, 2023	Dryops simoneae			Brazil	Rio de Janeiro	Itatiaia	Riacho na Trilha Vinícius de Moraes	18/XI/2021	11/18/21		Alexandre, M.S.L.; Clarkson, B.		Stream		S	22	27	22	W	44	36	26	795	22 27 22 S 44 36 26 W	-44,607,444	-22,456,250	Alexandre, M.S.L.	GoogleEarth	Alexandre, M.S.L.	2023		Brasil: Rio de Janeiro, Itatiaia, Parque Nacional de Itatiaia, riacho na trilha Vinícius de Moraes 18.XI.2021 22º 27' 22'' S 44º 36' 26'' W 795 m B. Clarkson, M.S.L. Alexandre col.
DsIT003	1	spec.	adult		alcohool		CEIOC	CEIOC 83086				Coleoptera	Dryopidae	Dryops		simoneae	Alexandre, 2023	Dryops simoneae			Brazil	Rio de Janeiro	Itatiaia	Riacho na Trilha Vinícius de Moraes	18/XI/2021	11/18/21		Alexandre, M.S.L.; Clarkson, B.		Stream		S	22	27	22	W	44	36	26	795	22 27 22 S 44 36 26 W	-44,607,444	-22,456,250	Alexandre, M.S.L.	GoogleEarth	Alexandre, M.S.L.	2023		Brasil: Rio de Janeiro, Itatiaia, PARNA de Itatiaia, 18.XI.2021, riacho na trilha Vinícius de Moraes, 795m, 22º 27' 22'' S 44º 36' 26'' W, B. Clarkson, M.S.L. Alexandre col.
[truncated: 2 more columns]
