# Supplementary material for: Three New Species, New Records, and a Key to Dryops Olivier, 1791 (Coleoptera: Dryopidae) from Brazil
Source: Insects. 2026 Apr 17;17(4):430. doi: 10.3390/insects17040430 (PMC13116749; doi:10.3390/insects17040430)
Supplement: Supplementary file 1 [file insects-17-00430-s001.zip › Table_S1_Checklist 1.xlsx]

## Sheet: Página1
Species	Records
Dryops aequinocialis Grouvelle, 1896	Colombia: Magdalena Rive
Dryops antonioi sp. nov.	Brazil: states of Paraná and Rio de Janeiro
Dryops centralis Sharp, 1887	Panama
Dryops crassus Grouvelle, 1896	Brazil: state of Rio de Janeiro
Dryops cribratus chilensis Hinton, 1939	Chile
Dryops cribratus cribratus Grouvelle, 1896	Brazil
Dryops detritus (Sharp, 1882)	Panama: Chiriquí volcano
Dryops frater Grouvelle, 1902	Colombia; Venezuela
Dryops germaini Grouvelle, 1896	Bolivia: Cochabamba Province
Dryops gounellei Grouvelle, 1896	Brazil: state of Minas Gerais
Dryops hirtus Grouvelle, 1896	Brazil: state of Rio de Janeiro
Dryops major Sharp, 1887	Panama
Dryops mexicanus (Sharp, 1882)	Mexico: cities of Jalapa and Cordoba and Tacaná volcano, city of Chiapas
Dryops musgravei Hinton, 1937	Brazil: state of Santa Catarina
Dryops nelsimarae sp. nov.	Brazil: state of Bahia
Dryops ovatus Grouvelle, 1890	Brazil: state of Rio de Janeiro
Dryops punctipennis (Sharp, 1882)	Guatemala; Panama: Bugaba District
Dryops pusillus (Sharp, 1882)	Mexico; Guatemala: Maria Linda and Naranjo Rivers, and city of San Jerónimo; Nicaragua: Chontales Department; Panama: Bugaba District
Dryops similis Grouvelle, 1896	Brazil: states of Bahia and Minas
Dryops simoneae sp. nov.	Brazil: state of Rio de Janeiro
Dryops sobrinus Grouvelle, 1896	Brazil: states of Bahia and Pernambuco
Dryops sublaevis Grouvelle, 1896	Brazil: state of Pernambuco
Dryops vicinus Grouvelle, 1896	Brazil: state of Rio de Janeiro
